# Supplementary material for: Prognostic Significance of Inflammatory Biomarkers in First-Line Immunotherapy for Metastatic Melanoma: Multicentric Study
Source: Cancers (Basel). 2026 May 25;18(11):1722. doi: 10.3390/cancers18111722 (PMC13255854; doi:10.3390/cancers18111722)
Supplement: Supplementary file 1 [file cancers-18-01722-s001.zip]

Archive with 1 entries (1 files):
- cancers-4301393-supplementary.pdf
